# Supplementary material for: Residual Platelet Reactivity and Dyslipidemia in Post-CABG Patients Undergoing Repeat Revascularization: Insights from Kazakhstan
Source: Diseases. 2025 Nov 9;13(11):365. doi: 10.3390/diseases13110365 (PMC12651223; doi:10.3390/diseases13110365)
Supplement: Supplementary file 1 [file diseases-13-00365-s001.zip]

Archive with 1 entries (1 files):
- diseases-3919843-supplementary.pdf
